# Supplementary material for: Generation of Antibodies Selectively Recognizing Epitopes in a Formaldehyde-Fixed Cell-Surface Antigen Using Virus-like Particle Display and Hybridoma Technology
Source: Antibodies (Basel). 2023 Sep 5;12(3):57. doi: 10.3390/antib12030057 (PMC10525569; doi:10.3390/antib12030057)
Supplement: Supplementary file 1 [file antibodies-12-00057-s001.zip]

Archive with 1 entries (1 files):
- antibodies-2575240-SI.pdf
